# Supplementary material for: In-House Validation of an Efficient and Rapid Procedure for the Simultaneous Determination and Monitoring of 23 Mycotoxins in Grains in Korea
Source: Toxins (Basel). 2022 Jul 2;14(7):457. doi: 10.3390/toxins14070457 (PMC9318384; doi:10.3390/toxins14070457)
Supplement: Supplementary file 1 [file toxins-14-00457-s001.zip]

Archive with 4 entries (4 files):
- Table S1.xlsx
- Table S2.xlsx
- Table S3.xlsx
- toxins-1785393 supplementary material.pdf
