# Supplementary material for: In-House Validation of an Efficient and Rapid Procedure for the Simultaneous Determination and Monitoring of 23 Mycotoxins in Grains in Korea
Source: Toxins (Basel). 2022 Jul 2;14(7):457. doi: 10.3390/toxins14070457 (PMC9318384; doi:10.3390/toxins14070457)
Supplement: Supplementary file 1 [file toxins-14-00457-s001.zip › Table S1.xlsx]

## Sheet: Table S1
Table S1. Compounds analyzed in grains (barley, oat and wheat) with the legal status and mass spectrometric conditions.
Compound	Retention time (min)	Parent ion Q1 (m/z)	Product ion Q3						DPb	CEPb
			Q (m/z)a	CEb	CXPb	q (m/z)a	CEb	CXPb
AFL B1	8.16	312.9[M+H]+	285	33	12	241	49	12	106	10
AFL B2	7.4	314.8[M+H]+	287	37	14	258.9	41	12	86	10
AFL G1	6.57	328.9[M+H]+	242.9	39	12	200	55	10	86	10
AFL G2	6.04	330.8[M+H]+	312.9	35	14	245.1	41	12	111	10
FB1	14.9	722.1[M+H]+	334.3	53	16	704.1	35	12	111	10
FB2	21.49	706.1[M+H]+	336.4	51	16	688	41	30	66	10
OTA	20.28	403.9[M+H]+	238.9	33	12	220.9	49	10	51	10
DON	4.17	296.9[M+H]+	249.2	15	18	230.8	17	14	76	10
HT-2	11.71	442.0[M+H]+	263.1	19	12	215.1	17	10	36	10
T-2	15.88	484.0[M+H]+	304.9	19	16	215	25	10	61	10
Ergometrine	3.98	326.0[M+H]+	223	33	12	207.9	35	10	61	10
Ergometrinine	4.43	326.0[M+H]+	207.9	37	10	223.1	35	12	71	10
Ergosine	7.6	548.1[M+H]+	223	43	12	208	45	10	56	10
Ergosinine	7.31	548.0[M+H]+	529.9	23	26	223	39	12	71	10
Ergotamine	8.16	582.0[M+H]+	222.9	41	10	207.9	47	10	51	10
Ergotaminine	7.83	582.0[M+H]+	564.1	23	26	223	39	12	71	10
Ergocornine	8.34	562.1[M+H]+	544.1	23	24	223	43	10	31	10
Ergocorninine	10.21	562.1[M+H]+	223	43	12	267.9	33	16	41	10
Ergocryptine	10.48	576.1[M+H]+	208.1	57	10	223.2	43	10	96	10
Ergocryptinine	12.08	576.1[M+H]+	223.1	43	12	558	23	26	36	10
Ergocristine	10.97	610.1[M+H]+	222.9	45	10	208.1	69	10	66	10
Ergocristinine	12.42	610.1[M+H]+	591.9	21	26	223.1	41	12	71	10
ZEN	19.85	316.9[M+H]-	174.9	-32	-11	130.9	-36	-9	-120	-10
a Q: Quantification transition, q: Qualification transition.
b Declustering Potential (DP), Collision Energy (CE); collision cell entrance potential (CEP); collision cell exit potential (CXP) are all expressed in voltage.
