# Supplementary material for: In-House Validation of an Efficient and Rapid Procedure for the Simultaneous Determination and Monitoring of 23 Mycotoxins in Grains in Korea
Source: Toxins (Basel). 2022 Jul 2;14(7):457. doi: 10.3390/toxins14070457 (PMC9318384; doi:10.3390/toxins14070457)
Supplement: Supplementary file 1 [file toxins-14-00457-s001.zip › Table S2.xlsx]

## Sheet: Table S2
Table S2. Calibration ranges, concentration of the recovery test and lowest limit of grains (barley, oat and wheat).
Compound	Calibration range (μg/L)	Fortification Level (μg/kg)			Maximum level (μg/kg)a
		Level 1	Level 2	Level 3
AFL B1	0.25-5	2	5	10	Total of 4 for AFs
AFL B2	0.25-5	2	5	10
AFL G1	0.25-5	2	5	10
AFL G2	0.25-5	2	5	10
FB1	10-200	80	200	400	ㅡ
FB2	10-200	80	200	400
OTA	0.625-12.5	5	12.5	25	5
DON	25-500	200	500	1000	1750
HT-2	1.25-25	10	25	50	ㅡ
T-2	1.25-25	10	25	50
Ergometrine	0.5-10	4	10	20	Total of 12 for EAs
Ergometrinine	0.5-10	4	10	20
Ergosine	0.5-10	4	10	20
Ergosinine	0.5-10	4	10	20
Ergotamine	0.5-10	4	10	20
Ergotaminine	0.5-10	4	10	20
Ergocornine	0.5-10	4	10	20
Ergocorninine	0.5-10	4	10	20
Ergocryptine	0.5-10	4	10	20
Ergocryptinine	0.5-10	4	10	20
Ergocristine	0.5-10	4	10	20
Ergocristinine	0.5-10	4	10	20
ZEN	2.5-50	20	50	100	100
a Maximum level (ML), The legal status reflecting the EU Mycotoxins Databased was considered(https://eur-lex.europa.eu/legal-content/EN/TXT/?uri=CELEX%3A02006R1881-20220101&qid=1641569753845), which is valid for the entire EU.
